# Supplementary material for: Microbial growth and carbon use efficiency show seasonal responses in a multifactorial climate change experiment
Source: Commun Biol. 2020 Oct 16;3:584. doi: 10.1038/s42003-020-01317-1 (PMC7567817; doi:10.1038/s42003-020-01317-1)
Supplement: Supplementary file 3 — Supplementary Data 1 [file 42003_2020_1317_MOESM3_ESM.xlsx]

## Sheet: CUE_Mastersheet_TOC2018_finalca
ID	month	CO2 [ppm]	temperature [°C]	moisture	biomass-specific growth rate [mg C h-1 g-1 MBC]	biomass-specific respiration rate [mg C h-1 g-1 MBC]	CUE
1	May	0	0	ambient	1.19405	1.37531	0.464727
2	May	150	0	ambient	1.40821	2.01033	0.411933
3	May	0	1.5	ambient	1.04783	2.27044	0.315775
4	May	150	1.5	ambient	1.23388	2.09041	0.371172
5	May	150	0	ambient	1.81935	2.12831	0.460867
6	May	150	1.5	ambient	1.17113	3.602	0.245359
7	May	0	0	ambient	1.1866	2.48134	0.323507
8	May	0	0	ambient	1.14125	1.94022	0.370359
9	May	300	3	ambient	1.34914	2.38106	0.361681
10	May	0	0	ambient	0.847057	1.11665	0.431356
11	May	0	0	ambient	1.29535	1.5951	0.448148
12	May	0	1.5	ambient	1.07675	0.575858	0.651546
13	May	0	0	ambient	1.21043	1.55659	0.43745
14	May	0	1.5	ambient	0.732198	1.51345	0.326051
15	May	0	3	ambient	0.919073	1.34095	0.406665
16	May	0	0	ambient	0.99363	1.25165	0.442541
17	May	150	0	ambient	1.35531	1.65023	0.450938
18	May	300	0	ambient	0.88	1.68762	0.34273
19	May	300	3	drought	1.23368	2.79112	0.30652
20	May	0	0	drought	1.08472	1.88292	0.365517
21	May	300	0	ambient	0.95979	1.84187	0.342579
22	May	300	3	ambient	1.30752	1.78162	0.423265
23	May	0	0	ambient	1.3563	2.5304	0.348959
24	May	300	3	ambient	1.41712	1.86613	0.431621
25	May	300	0	ambient	1.08302	1.71287	0.387361
26	May	0	3	ambient	0.867942	1.25674	0.408504
27	May	300	3	drought	1.33703	2.47713	0.350544
28	May	0	0	drought	0.876647	1.55013	0.361239
29	May	0	0	drought	1.14668	1.34383	0.46042
30	May	300	3	drought	1.19055	3.00085	0.284045
31	May	0	0	drought	1.2076	1.79501	0.402184
32	May	300	3	drought		2.36447
33	May	0	3	ambient	1.20563	2.11702	0.362853
34	May	300	3	ambient	1.24674	2.3235	0.349202
35	July	0	0	ambient	1.07309	2.68347	0.285658
36	July	150	0	ambient	1.35984	2.85956	0.322283
37	July	0	1.5	ambient	1.47471	1.79309	0.451285
38	July	150	1.5	ambient	1.15724	2.67795	0.301742
39	July	150	0	ambient	3.11208	2.98957	0.510039
40	July	150	1.5	ambient	1.45319	1.82649	0.443089
41	July	0	0	ambient	1.57561	2.82947	0.35768
42	July	0	0	ambient	1.40562	2.11885	0.398819
43	July	300	3	ambient	1.10961	1.78582	0.383229
44	July	0	0	ambient	1.49553	3.06507	0.327924
45	July	0	0	ambient	1.11801	1.94825	0.364618
46	July	0	1.5	ambient	1.18926	0.940801	0.558322
47	July	0	0	ambient	1.32157	2.44896	0.3505
48	July	0	1.5	ambient	1.0572	1.72832	0.379534
49	July	0	3	ambient	1.22301	1.75209	0.411083
50	July	0	0	ambient	1.20417	2.99983	0.286435
51	July	150	0	ambient	1.703	3.25436	0.34353
52	July	300	0	ambient	1.15758	3.24797	0.262754
53	July	300	3	drought	1.76926	4.03161	0.304999
54	July	0	0	drought	0.745672	2.57877	0.2243
55	July	300	0	ambient	1.53023	3.20669	0.323043
56	July	300	3	ambient	0.807016	1.75527	0.314959
57	July	0	0	ambient	1.67308	2.65523	0.386543
58	July	300	3	ambient	0.95526	2.38234	0.286212
59	July	300	0	ambient	1.96263	2.78128	0.413716
60	July	0	3	ambient	0.867676	2.17253	0.2854
61	July	300	3	drought	1.91045	3.90305	0.328624
62	July	0	0	drought	0.872037	2.09636	0.293773
63	July	0	0	drought	1.14854	2.96457	0.279239
64	July	300	3	drought	1.49642	3.62045	0.292448
65	July	0	0	drought	1.4095	2.52178	0.358534
66	July	300	3	drought	1.83177	4.3644	0.295629
67	July	0	3	ambient	0.818807	1.75178	0.31853
68	July	300	3	ambient	1.1019	3.49552	0.239678
69	October	0	0	ambient	0.780428	0.910327	0.461586
70	October	150	0	ambient	0.706355	1.08445	0.394435
71	October	0	1.5	ambient	1.41096	0.973155	0.591816
72	October	150	1.5	ambient	0.916227	1.92319	0.322681
73	October	150	0	ambient	0.869623	1.35497	0.390914
74	October	150	1.5	ambient	0.934766	1.04787	0.471477
75	October	0	0	ambient	0.617458	1.2868	0.324251
76	October	0	0	ambient	0.620005	0.925508	0.401165
77	October	300	3	ambient	0.766897	1.63645	0.319096
78	October	0	0	ambient	0.572465	1.05608	0.35152
79	October	0	0	ambient	0.390245	0.938992	0.293586
80	October	0	1.5	ambient	0.493871	0.435857	0.5312
81	October	0	0	ambient	0.539217	0.475136	0.531587
82	October	0	1.5	ambient
83	October	0	3	ambient	0.969909	1.93814	0.333526
84	October	0	0	ambient	0.879007	1.15975	0.431149
85	October	150	0	ambient	0.556212	0.567911	0.494796
86	October	300	0	ambient
87	October	300	3	drought	0.694507	1.70918	0.288934
88	October	0	0	drought	1.05262	0.875959	0.545801
89	October	300	0	ambient	0.591677	0.585626	0.50257
90	October	300	3	ambient	0.86232	1.15231	0.428029
91	October	0	0	ambient	0.855751	0.946234	0.474893
92	October	300	3	ambient	0.936111	1.25587	0.427063
93	October	300	0	ambient	0.712476	0.981377	0.420625
94	October	0	3	ambient	0.773249	1.34946	0.364275
95	October	300	3	drought	0.787736	1.33188	0.371642
96	October	0	0	drought	0.446825	0.493285	0.47529
97	October	0	0	drought	0.336148	0.744829	0.310967
98	October	300	3	drought	0.799002	1.61973	0.33034
99	October	0	0	drought	0.640818	0.322897	0.664946
100	October	300	3	drought	1.19152	1.93412	0.381207
101	October	0	3	ambient	0.711139	1.1338	0.385454
102	October	300	3	ambient	1.79591	1.65355	0.520636
